# Supplementary material for: NIT1 suppresses tumour proliferation by activating the TGFβ1–Smad2/3 signalling pathway in colorectal cancer
Source: Cell Death Dis. 2018 Feb 15;9(3):263. doi: 10.1038/s41419-018-0333-3 (PMC5833788; doi:10.1038/s41419-018-0333-3)
Supplement: Supplementary file 3 — Supplementary Summary [file 41419_2018_333_MOESM3_ESM.txt]

Supplementary Figure:
1.The expression of NIT1
2.Knockdown of NIT1 promotes CRC cell proliferation
3.GSEA
4.NIT1 induces cell cycle arrest and apoptosis
5.Bioinformatics analysis the transcription factors
6.Standrad curve produced from ten-fold dilutions of Input DNA

Supplementary Table:
1.Primer sequences used for qRT-PCR
2.Sequences used for the knockdown of genes
